# Supplementary material for: Adherence to the Mediterranean Diet Improves Fatty Acids Profile in Pediatric Patients with Idiopathic Nephrotic Syndrome
Source: Nutrients. 2021 Nov 16;13(11):4110. doi: 10.3390/nu13114110 (PMC8625245; doi:10.3390/nu13114110)
Supplement: Supplementary file 1 [file nutrients-13-04110-s001.zip]

Archive with 1 entries (1 files):
- nutrients-1437261-supplementary.xls
