# Supplementary material for: Adherence to the Mediterranean Diet Improves Fatty Acids Profile in Pediatric Patients with Idiopathic Nephrotic Syndrome
Source: Nutrients. 2021 Nov 16;13(11):4110. doi: 10.3390/nu13114110 (PMC8625245; doi:10.3390/nu13114110)
Supplement: Supplementary file 1 [file nutrients-13-04110-s001.zip › nutrients-1437261-supplementary.xls]

## Sheet: Sheet1
Components matrix
	Components
	1	2	3	4	5	6	7	8	9	10
N6	-0.945231				0.15469		0.139214
18:2n6	-0.915964	-0.237073	0.16616	0.120301				-0.156778
PUFA	-0.880373	0.198235	0.219736	-0.20405			0.167179
SFA	0.707236	0.411145	-0.187516	0.101544	0.307462	0.123053		-0.312213
16.0	0.604146	-0.233838	-0.366873	-0.213989		0.397082		-0.260792
MUFA	0.601995	-0.485196	-0.219356	0.268288	-0.249783	-0.111671	-0.317716		0.227397
18:1n7	0.594089			0.191767	0.126925		0.302927	0.317776	-0.106872
22:5n3	0.327222	0.654682	0.12055	-0.370374		0.175699	-0.281412		-0.163648	0.140623
20:4n6	0.368778	0.646781	-0.251132	-0.35421	0.133683	-0.157137	0.189265	0.265217	0.125636
18:0	0.379505	0.637653	-0.206454	-0.163592	0.393935	-0.11886		-0.237769	0.15171	0.220166
uPr/uCr	0.375052	-0.58839	0.36891	-0.246546	0.386625		0.137492		0.109675	0.10166
uPr	0.292305	-0.584973	0.392452	-0.227754	0.495395				0.190203
tryglicerides	0.198807	-0.554465	-0.184494	-0.234642	0.228485	0.149906	0.199534	-0.193349	-0.477172	0.309224
18:1n9	0.455679	-0.533547	-0.227025	0.140753	-0.311118	-0.139358	-0.394063	-0.14866	0.287585
16:1	0.146169	-0.526251	-0.378736		-0.387678	0.118395	0.107119	0.458318	-0.169923
S protein	-0.285638	0.477657	-0.679391	0.116411			-0.131304			0.235392
Albumin	-0.311295	0.551264	-0.668525	0.119297	-0.158086		-0.136152
N3	0.378594	0.391724	0.65749	-0.331731	-0.319246					0.103661
22:6n3	0.36202	0.352446	0.656437	-0.327737	-0.32755			0.145201
22:0		0.167784	0.500423	0.696401	-0.109806	-0.285579		-0.170474	-0.156684
24:0	0.315022	0.371336	0.200169	0.634632	0.439747			0.152601
24:1	0.404053	0.388177	0.174631	0.505778	0.333866			0.407277		0.107367
kid med score	0.153083	0.275606	0.15596	0.311901	-0.615751	0.359361	0.293672	0.111626		0.164743
cholesterol	-0.16727	-0.205106	0.386433	0.229785		0.705629				0.274913
20:5n3	0.230118		0.46354	-0.129973	-0.197774	-0.578465	-0.219938	-0.166265	-0.294192	-0.117944
uCr	-0.269576	-0.110726	0.199157		0.490085		-0.645235	0.21389		-0.160348
20:3n9		-0.240784	-0.111822		0.116021	-0.113034	0.592228	-0.162557	0.365028	-0.275567
20:3n6	-0.218597		-0.271718	-0.210256		-0.174784	-0.126483	0.638125	0.261572	0.376638
HDL	-0.285123	0.201629	0.51667		-0.126673	0.205637		-0.192468	0.631745
18:3n3	-0.163092	-0.283697		0.240214		-0.515092	0.149798	-0.168483		0.620479
